# Supplementary material for: Modification of Sensory Expression of 3-Isobutyl-2-methoxypyrazine in Wines through Blending Technique
Source: Molecules. 2021 May 26;26(11):3172. doi: 10.3390/molecules26113172 (PMC8198875; doi:10.3390/molecules26113172)
Supplement: Supplementary file 1 [file molecules-26-03172-s001.zip › Supplementary Files/Table S1.xlsx]

## Sheet: Table S2
Table S1 Volatile compounds identified in this work and their aroma parameters.
NO.	CAS	Volatile compounds	Ria	LRIb	Quantify ions	Semiquantification compoundsc	Aroma concentration in 0 month (μg/L)d										Aroma concentration in 3 month (μg/L)										Aroma concentration in 6 month (μg/L)
							CF	CS	MA	PV	CFC82	CFC64	CFM82	CFM64	CFP82	CFP64	CF	CS	MA	PV	CFC82	CFC64	CFM82	CFM64	CFP82	CFP64	CF	CS	MA	PV	CFC82	CFC64	CFM82	CFM64	CFP82	CFP64
		C6/C9 Alcohols
C1	111-27-3	1-Hexanol	1322	1320	56		897.88 ± 23.26	1284.91 ± 70.49	876.80 ± 29.88	1688.76 ± 83.09	960.34 ± 11.83	1039.23 ± 45.21	870.66 ± 31.09	831.89 ± 33.13	1034.42 ± 38.36	1169.48 ± 24.35	858.91 ± 30.59	1241.41 ± 127.18	855.69 ± 20.17	1602.46 ± 57.49	924.74 ± 51.69	1041.26 ± 28.04	904.59 ± 36.18	863.90 ± 20.08	1035.91 ± 45.04	1167.92 ± 44.51	906.11 ± 16.87	1330.57 ± 108.34	869.52 ± 29.76	1623.56 ± 73.24	1095.52 ± 18.11	976.03 ± 31.03	898.54 ± 12.38	905.8 ± 32.46	1039.62 ± 30.48	1236.51 ± 41.03
C2	928-97-2	(E)-3-Hexen-1-ol	1365	1372	41		34.64 ± 2.30	48.08 ± 3.99	38.72 ± 0.57	55.89 ± 1.7	35.08 ± 2.40	40.11 ± 1.60	34.15 ± 1.28	33.95 ± 0.25	37.28 ± 1.33	40.98 ± 2.82	33.16 ± 1.61	49.08 ± 1.48	38.13 ± 2.80	54.75 ± 3.58	35.53 ± 0.95	42.69 ± 2.25	34.53 ± 2.30	34.99 ± 1.32	39.63 ± 1.39	39.76 ± 0.46	35.20 ± 1.13	56.90 ± 4.06	40.24 ± 2.23	55.68 ± 4.78	40.42 ± 0.63	37.62 ± 1.48	33.26 ± 2.91	35.44 ± 1.61	38.54 ± 0.91	42.00 ± 2.61
C3	928-96-1	(Z)-3-Hexen-1-ol	1377	1388	67		47.01 ± 1.20	28.77 ± 2.76	37.20 ± 1.56	156.29 ± 9.71	42.79 ± 1.30	40.47 ± 0.81	44.92 ± 1.07	43.59 ± 3.69	67.80 ± 1.43	87.04 ± 3.29	44.58 ± 2.63	30.58 ± 4.39	40.06 ± 1.69	158.61 ± 6.84	39.45 ± 4.88	36.06 ± 1.53	42.26 ± 3.98	37.54 ± 2.32	64.54 ± 0.95	83.07 ± 3.72	42.98 ± 3.80	29.14 ± 1.94	34.44 ± 2.47	161.26 ± 5.57	38.00 ± 1.86	42.75 ± 1.39	42.64 ± 5.25	41.18 ± 2.84	63.43 ± 3.32	92.79 ± 3.57
C4	928-95-0	(E)-2-Hexen-1-ol	1400	1414	57		18.48 ± 1.52	7.84 ± 1.87	10.55 ± 1.60	23.02 ± 1.02	14.19 ± 0.30	13.45 ± 0.66	16.29 ± 1.49	14.28 ± 0.88	18.55 ± 2.19	20.85 ± 1.31	16.72 ± 1.34	7.40 ± 1.22	10.41 ± 0.79	27.96 ± 1.48	14.25 ± 2.51	12.70 ± 1.28	16.12 ± 1.31	14.16 ± 1.30	19.75 ± 0.99	20.91 ± 2.12	16.55 ± 0.86	8.92 ± 1.20	11.78 ± 2.81	32.97 ± 1.39	15.12 ± 1.26	17.37 ± 0.55	16.14 ± 1.67	16.89 ± 0.76	22.02 ± 1.57	28.46 ± 1.54
C5	928-94-9	(Z)-2-Hexen-1-ol	1410.5	1418	57		14.01 ± 3.64	16.76 ± 1.09	12.13 ± 1.77	19.54 ± 5.06	12.89 ± 1.34	11.88 ± 1.56	12.32 ± 2.67	14.95 ± 1.43	17.45 ± 3.72	12.99 ± 1.98	13.68 ± 1.17	15.63 ± 2.15	15.62 ± 1.13	23.16 ± 2.79	11.95 ± 1.36	10.39 ± 2.17	7.57 ± 2.03	7.99 ± 0.54	13.61 ± 1.78	12.24 ± 0.82	8.63 ± 1.36	12.8 ± 3.12	8.97 ± 2.45	20.3 ± 2.65	14.6 ± 0.68	11.2 ± 0.82	12.17 ± 0.93	12.65 ± 6.77	13.12 ± 0.36	16.87 ± 1.87
C6	628-99-9	2-Nonanol	1523.7	1525	45		1.52 ± 0.39	1.82 ± 0.11	1.33 ± 0.35	3.36 ± 0.49	1.51 ± 0.04	1.49 ± 0.07	1.51 ± 0.16	1.64 ± 0.03	2.10 ± 0.52	2.07 ± 0.08	1.35 ± 0.06	1.59 ± 0.17	1.13 ± 0.03	3.20 ± 0.11	1.50 ± 0.16	1.39 ± 0.06	1.04 ± 0.04	1.03 ± 0.02	1.75 ± 0.20	1.74 ± 0.06	1.24 ± 0.05	1.46 ± 0.20	0.96 ± 0.02	3.26 ± 0.19	1.68 ± 0.16	1.52 ± 0.04	1.42 ± 0.06	1.27 ± 0.18	1.69 ± 0.04	2.37 ± 0.26
C7	143-08-8	1-Nonanol	1668.2	1654	56	2-Nonanol	2.20 ± 0.07	1.92 ± 0.23	1.85 ± 0.16	3.78 ± 0.26	1.95 ± 0.06	2.05 ± 0.11	1.91 ± 0.08	1.93 ± 0.14	2.11 ± 0.18	2.56 ± 0.16	1.94 ± 0.19	1.96 ± 0.30	1.58 ± 0.14	3.31 ± 0.25	1.86 ± 0.15	1.93 ± 0.17	1.83 ± 0.13	1.82 ± 0.07	2.27 ± 0.17	2.44 ± 0.15	1.70 ± 0.10	1.80 ± 0.17	1.30 ± 0.06	2.91 ± 0.10	2.05 ± 0.16	1.78 ± 0.09	1.68 ± 0.13	1.66 ± 0.16	2.06 ± 0.05	2.50 ± 0.26
		Other alcohols
C8	71-23-8	1-Propanol	1040.2	1031	31	1-Butanol	4060.05 ± 155.66	5224.96 ± 221.60	3837.36 ± 141.11	2910.04 ± 180.90	4008.99 ± 162.19	4176.60 ± 66	3644.94 ± 83.49	3696.56 ± 100.25	3583.78 ± 81.74	3360.96 ± 87.63	3954.3 ± 64.25	5023.92 ± 138.16	3823.72 ± 147.81	2605.69 ± 103.33	4015.97 ± 207.24	4339.17 ± 104.96	3831.67 ± 84.98	3688.80 ± 72.25	3584.57 ± 52.49	3166.04 ± 79.69	3693.85 ± 125.73	4738.15 ± 150.32	3472.48 ± 190.92	2598.38 ± 111.32	3987.82 ± 62.42	3708.15 ± 141.33	3577.44 ± 101.09	3595.13 ± 80.53	3294.65 ± 43.61	3108.75 ± 35.54
C9	78-83-1	Isobutanol	1073.6	1098	43		55729.92 ± 7743.74	57107.60 ± 7546.92	61564.09 ± 4833.58	63070.61 ± 4035.48	56638.01 ± 1782.28	56382.48 ± 2868.53	56883.72 ± 442.2	58410.05 ± 1879.70	58105.80 ± 1362.68	59681.27 ± 2431.83	54505.63 ± 716.49	63874.63 ± 10711.65	63060.70 ± 1683.69	57701.38 ± 2971.5	59292.57 ± 5708.23	57602.02 ± 2099.23	59549.18 ± 4667.54	57891.94 ± 2090.32	55612.60 ± 959.11	55708.79 ± 3048.86	50666.39 ± 1862.92	56686.16 ± 1565.14	58801.51 ± 3037.68	64239.02 ± 7981.73	52767.24 ± 1618.1	49834.6 ± 2336.84	53059.47 ± 2804.82	57554.04 ± 2625.21	51525.35 ± 2298.56	56815.37 ± 1096.24
C10	71-36-3	1-Butanol	1151	1149	56		1408.74 ± 130.28	1504.80 ± 158.93	1684.34 ± 99.77	1114.91 ± 49.48	1405.49 ± 41.43	1428.07 ± 81.67	1456.19 ± 36.81	1517.31 ± 56.79	1345.71 ± 50.62	1267.85 ± 34.48	1379.32 ± 40.16	1604.46 ± 195.13	1703.81 ± 23.11	1064.74 ± 52.91	1474.74 ± 87.39	1480.56 ± 56.68	1520.65 ± 104.05	1517.41 ± 38.01	1325.54 ± 16.76	1283.24 ± 73.81	1288.48 ± 45.19	1506.58 ± 67.08	1621.71 ± 80.09	1153.84 ± 122.9	1405.16 ± 39.42	1305.65 ± 47.35	1400.11 ± 72.94	1526.24 ± 63.04	1228.73 ± 56.66	1261.03 ± 16.04
C11	123-51-3	Isopentanol	1185.7	1212	55		214324.11 ± 7957.79	220287.59 ± 12286.19	200895.36 ± 1466.26	216772.38 ± 9882.26	211046.24 ± 2849.54	209217.35 ± 4361.44	203336.12 ± 1873.8	203518.97 ± 5385.29	209322.86 ± 2523.83	211247.60 ± 3912.85	205656.38 ± 3298.66	213165.03 ± 4870.17	201002.15 ± 4842.47	199524.68 ± 4360.54	206467.06 ± 7079.00	213739.46 ± 2768.03	203582.95 ± 5179.5	200832.28 ± 2640.26	207466.21 ± 3672.13	200829.98 ± 5097.72	203068.38 ± 4067.43	220095.08 ± 5833.4	195659.52 ± 2073.14	207896.73 ± 3868.06	214472.71 ± 1663.98	207539.15 ± 6252.08	204725.16 ± 4355.66	206143.55 ± 3050.5	205631.31 ± 3277.96	214170.37 ± 3056.94
C12	71-41-0	1-Pentanol	1256.7	1250	42		69.23 ± 2.88	56.07 ± 1.61	69.14 ± 3.84	51.59 ± 3.67	69.27 ± 4.52	68.20 ± 2.87	73.45 ± 5.50	70.00 ± 2.67	72.51 ± 2.28	67.80 ± 0.64	74.99 ± 3.88	60.96 ± 2.98	70.75 ± 1.13	55.79 ± 2.32	69.80 ± 3.56	71.11 ± 1.81	72.67 ± 4.95	72.79 ± 1.65	77.93 ± 4.13	67.84 ± 2.48	73.81 ± 3.38	61.62 ± 5.09	70.92 ± 4.04	52.74 ± 3.50	68.25 ± 7.15	72.23 ± 4.12	75.22 ± 9.16	71.97 ± 0.99	70.31 ± 4.48	62.72 ± 3.53
C13	589-35-5	3-Methylpentanol	1318.7	1309	56		80.90 ± 0.76	53.48 ± 3.35	49.06 ± 1.99	69.88 ± 4.67	69.10 ± 2.97	61.49 ± 1.12	67.32 ± 3.10	61.59 ± 3.02	72.65 ± 4.74	72.18 ± 1.36	72.53 ± 2.36	50.6 ± 5.60	46.55 ± 1.83	65.61 ± 2.72	67.08 ± 1.18	66.16 ± 2.46	70.20 ± 1.69	60.86 ± 3.28	72.15 ± 2.15	67.34 ± 2.50	73.04 ± 2.81	54.23 ± 2.15	46.19 ± 1.35	64.98 ± 4.72	66.03 ± 2.37	71.28 ± 2.49	69.86 ± 1.24	64.77 ± 2.40	75.21 ± 2.10	72.65 ± 1.19
C14	626-89-1	4-Methylpentanol	1331.7	1324	56		31.27 ± 2.00	25.28 ± 1.24	24.24 ± 1.53	30.25 ± 1.96	28.51 ± 0.51	27.08 ± 1.27	28.41 ± 1.82	26.95 ± 1.76	29.30 ± 1.44	28.59 ± 0.41	28.97 ± 0.84	23.81 ± 1.59	23.48 ± 1.25	26.92 ± 0.76	28.11 ± 1.36	28.1 ± 1.14	27.49 ± 1.58	26.43 ± 0.82	29.47 ± 1.64	27.96 ± 0.22	29.41 ± 1.37	25.88 ± 2.34	24.01 ± 1.10	28.19 ± 1.71	27.74 ± 1.55	29.55 ± 1.69	28.53 ± 0.52	27.89 ± 0.94	28.82 ± 1.71	30.28 ± 0.85
C15	3391-86-4	1-Octen-3-ol	1422.2	1432	41		2.27 ± 0.30	2.41 ± 0.24	2.36 ± 0.25	3.11 ± 0.18	2.35 ± 0.13	2.44 ± 0.07	2.33 ± 0.14	2.45 ± 0.20	2.75 ± 0.34	2.65 ± 0.12	2.50 ± 0.11	2.73 ± 0.45	2.66 ± 0.18	3.54 ± 0.08	2.29 ± 0.19	2.56 ± 0.52	2.09 ± 0.23	2.00 ± 0.09	2.56 ± 0.06	2.38 ± 0.06	2.59 ± 0.06	2.42 ± 0.26	2.78 ± 0.22	3.76 ± 0.33	2.69 ± 0.16	2.68 ± 0.11	2.48 ± 0.19	2.22 ± 0.11	2.57 ± 0.16	3.12 ± 0.09
C16	111-70-6	1-Heptanol	1430.6	1436	70		5.49 ± 0.45	11.37 ± 1.54	5.01 ± 0.15	11.20 ± 0.56	7.40 ± 0.11	8.33 ± 0.32	5.77 ± 0.36	5.89 ± 0.43	7.41 ± 0.47	8.04 ± 0.17	6.34 ± 0.39	11.97 ± 1.87	6.04 ± 0.22	11.79 ± 0.53	6.61 ± 0.61	7.97 ± 0.21	4.97 ± 0.28	4.99 ± 0.14	6.71 ± 0.37	6.61 ± 0.26	5.20 ± 0.36	11.33 ± 1.71	4.86 ± 0.19	10.56 ± 0.59	7.99 ± 0.25	6.99 ± 0.27	5.6 ± 0.20	5.4 ± 0.50	6.48 ± 0.24	8.07 ± 0.58
C17	543-49-7	2-Heptanol	#N/A	1318	45		3.79 ± 0.05	4.02 ± 0.22	4.32 ± 0.41	7.84 ± 0.45	3.62 ± 0.07	3.73 ± 0.12	3.58 ± 0.11	3.66 ± 0.18	4.41 ± 0.16	5.14 ± 0.29	3.57 ± 0.02	4.10 ± 0.4	3.99 ± 0.10	7.36 ± 0.30	3.55 ± 0.15	3.88 ± 0.12	3.75 ± 0.15	3.79 ± 0.17	4.46 ± 0.19	4.99 ± 0.18	4.02 ± 0.14	4.37 ± 0.24	4.13 ± 0.11	7.88 ± 0.32	4.11 ± 0.13	4.14 ± 0.15	4.03 ± 0.23	4.04 ± 0.11	4.80 ± 0.11	5.71 ± 0.11
C18	104-76-7	2-Ethylhexanol	1463.6	1472	57		2.18 ± 0.52	2.29 ± 0.56	1.11 ± 0.39	0.72 ± 0.17	2.04 ± 0.03	1.83 ± 0.28	1.76 ± 0.24	1.73 ± 0.14	2.29 ± 0.81	1.33 ± 0.07	2.42 ± 0.22	1.73 ± 0.46	1.20 ± 0.38	0.28 ± 0.10	2.19 ± 0.20	1.97 ± 0.10	1.2 ± 0.20	0.82 ± 0.12	1.62 ± 0.35	0.71 ± 0.25	2.62 ± 0.77	2.67 ± 0.65	1.65 ± 0.30	0.68 ± 0.21	3.36 ± 0.20	2.90 ± 0.31	2.83 ± 0.17	2.42 ± 0.37	2.59 ± 0.27	2.45 ± 0.43
C19	111-87-5	1-Octanol	1534.9	1542	56		10.44 ± 0.5	7.80 ± 0.89	7.51 ± 0.48	16.11 ± 1.08	9.74 ± 0.28	9.24 ± 0.47	9.12 ± 0.76	9.26 ± 0.58	11.23 ± 0.7	11.99 ± 0.63	9.75 ± 0.93	8.42 ± 1.42	6.96 ± 0.51	15.36 ± 0.9	8.87 ± 0.78	8.66 ± 0.63	8.54 ± 0.56	8.37 ± 0.24	11.08 ± 0.96	11.46 ± 0.86	9.14 ± 0.56	7.64 ± 1.16	6.19 ± 0.17	14.32 ± 0.98	9.83 ± 0.83	9.47 ± 0.23	9.27 ± 0.73	8.75 ± 1.08	10.81 ± 0.54	12.92 ± 1.04
C20	112-30-1	1-Decanol	1749.7	1764	70		2.86 ± 0.07	2.49 ± 0.09	2.51 ± 0.09	3.77 ± 0.12	2.63 ± 0.09	2.60 ± 0.03	2.63 ± 0.04	2.64 ± 0.13	2.78 ± 0.06	3.10 ± 0.11	2.69 ± 0.15	2.57 ± 0.11	2.40 ± 0.03	3.43 ± 0.12	2.67 ± 0.09	2.61 ± 0.03	2.64 ± 0.07	2.65 ± 0.05	2.87 ± 0.14	2.97 ± 0.13	2.64 ± 0.07	2.47 ± 0.06	2.38 ± 0.04	3.22 ± 0.10	2.71 ± 0.06	2.61 ± 0.07	2.64 ± 0.13	2.54 ± 0.12	2.72 ± 0.10	3.11 ± 0.22
C21	505-10-2	Methionol	1720	1704	106		1198.30 ± 175.49	794.24 ± 113.31	1002.96 ± 50.33	1484.24 ± 155.94	1103.49 ± 133.43	1035.25 ± 223.84	1128.36 ± 274.32	1181.77 ± 109.82	1188.83 ± 115.00	1271.38 ± 188.04	1182.31 ± 219.37	896.68 ± 158.68	993.85 ± 75.41	1303.18 ± 148.51	1011.09 ± 166.98	948.9 ± 51.29	949.60 ± 123.42	1061.42 ± 59.29	1217.75 ± 303.29	1250.80 ± 281.67	1025.65 ± 102.96	775.08 ± 174.66	799.51 ± 41.66	1145.77 ± 85.95	1056.46 ± 172.68	902.6 ± 137.74	1057.08 ± 294.85	1022.35 ± 214.92	1111.93 ± 212.59	1301.78 ± 351.46
C22	100-51-6	Benzyl alcohol	1873.1	1878	79		247.40 ± 25.16	489.63 ± 38.49	345.32 ± 14.95	251.56 ± 24.11	359.74 ± 35.57	422.42 ± 57.73	288.44 ± 41.75	345.91 ± 40.83	257.32 ± 28.63	305.80 ± 22.42	272.52 ± 53.14	690.71 ± 129.14	377.82 ± 38.79	259.77 ± 26.65	321.53 ± 62.66	383.58 ± 38.36	261.57 ± 36.48	335.23 ± 23.23	271.35 ± 45.63	279.90 ± 42.11	251.61 ± 32.56	615.19 ± 148.55	355.31 ± 32.27	269.54 ± 21.94	498.76 ± 78.48	325.91 ± 60.75	296.03 ± 57.84	324.72 ± 65.21	291.72 ± 40.53	332.96 ± 59.45
C23	60-12-8	Phenylethyl alcohol	1909.5	1925	91		16700.66 ± 3214.76	13049.23 ± 2502.13	19705.11 ± 1498.85	33403.66 ± 4475.92	21845.50 ± 3746.49	20551.48 ± 4358.99	19223.37 ± 4045.72	24185.62 ± 3540.85	20194.05 ± 2559.93	32271.83 ± 4129.74	20282.59 ± 6742.39	22178.80 ± 5676.59	22157.87 ± 3578.53	31262.21 ± 4381.85	18948.76 ± 6656.61	17990.54 ± 3272.75	17406.30 ± 4111.56	22932.67 ± 2522.9	23553.11 ± 6313.30	28397.27 ± 6632.31	18232.83 ± 4063.67	17324.19 ± 4783.96	20184.11 ± 3312.57	27868.49 ± 3669.2	23778.52 ± 5189.97	16693.42 ± 5359.65	20339.93 ± 7186.72	20362.48 ± 6501.32	24690.95 ± 5505.29	31352.6 ± 7750.03
C24	112-53-8	1-Dodecanol	1968.9	1973	55		2.31 ± 0.10	2.30 ± 0.09	2.21 ± 0.09	2.20 ± 0.09	2.17 ± 0.05	2.21 ± 0.02	2.20 ± 0.04	2.30 ± 0.07	2.24 ± 0.06	2.26 ± 0.03	2.14 ± 0.03	2.19 ± 0.07	2.21 ± 0.06	2.12 ± 0.05	2.17 ± 0.06	2.19 ± 0.05	2.12 ± 0.01	2.16 ± 0.04	2.20 ± 0.11	2.16 ± 0.03	3.37 ± 0.28	2.34 ± 0.12	2.58 ± 0.03	2.41 ± 0.05	2.26 ± 0.01	2.19 ± 0.06	2.21 ± 0.02	2.28 ± 0.10	2.23 ± 0.02	2.22 ± 0.02
		Acetates
C25	123-86-4	Butyl acetate	1085.4	1070	43		0.17 ± 0.01	0.22 ± 0.02	0.15 ± 0.01	0.15 ± 0.02	0.19 ± 0.03	0.22 ± 0.05	0.16 ± 0.01	0.17 ± 0.04	0.20 ± 0.02	0.16 ± 0.03	0.21 ± 0.03	0.27 ± 0.07	0.22 ± 0.04	0.15 ± 0.03	0.23 ± 0.02	0.19 ± 0.09	0.18 ± 0.03	0.20 ± 0.03	0.19 ± 0.01	0.21 ± 0.05	0.16 ± 0.01	0.21 ± 0.02	0.20 ± 0.06	0.14 ± 0.03	0.14 ± 0.02	0.14 ± 0.03	0.15 ± 0.02	0.15 ± 0.01	0.12 ± 0.02	0.17 ± 0.01
C26	110-19-0	Isobutyl acetate	1019.6	1023	43		53.62 ± 4.26	81.12 ± 7.93	37.66 ± 4.19	78.24 ± 11.19	52.33 ± 1.68	55.84 ± 1.19	43.1 ± 1.69	40.97 ± 1.73	51.3 ± 1.93	56.67 ± 1.42	48.51 ± 1.29	67.00 ± 5.67	38.45 ± 3.41	58.32 ± 2.69	48.61 ± 1.61	55.08 ± 1.63	41.85 ± 1.31	38.95 ± 1.71	48.89 ± 1.68	50.66 ± 1.33	43.71 ± 0.78	61.95 ± 2.68	36.66 ± 2.59	52.22 ± 4.07	46.04 ± 1.14	43.64 ± 1.06	38.54 ± 1.40	38.25 ± 1.26	43.46 ± 1.30	44.83 ± 2.09
C27	123-92-2	Isoamyl acetate	1126.2	1136	43		501.15 ± 71.94	1250.13 ± 170.49	182.00 ± 38.99	1449.07 ± 259.86	562.24 ± 31.67	664.19 ± 12.87	335.7 ± 11.82	300.09 ± 15.93	601.22 ± 25.57	768.73 ± 15.64	407.55 ± 7.92	925.76 ± 112.67	170.18 ± 6.07	983.12 ± 42.98	485.81 ± 35.82	643.76 ± 6.66	318.7 ± 19.72	268.82 ± 26.4	542.86 ± 12.77	632.69 ± 7.75	343.76 ± 7.57	834.73 ± 44.35	153.41 ± 16.08	789.83 ± 76.62	511.79 ± 22.11	412.36 ± 14.52	288.86 ± 8.91	245.42 ± 16.32	429.93 ± 21.79	526.61 ± 23.93
C28	142-92-7	Hexyl acetate	1258.1	1258	43		1.16 ± 0.27	5.31 ± 0.79	0.57 ± 0.16	8.75 ± 1.62	1.77 ± 0.06	2.39 ± 0.08	0.76 ± 0.02	0.67 ± 0.04	2.57 ± 0.11	3.64 ± 0.16	0.99 ± 0.03	4.50 ± 0.54	0.64 ± 0.04	2.85 ± 0.72	1.72 ± 0.15	2.72 ± 0.09	1.09 ± 0.12	0.89 ± 0.07	2.06 ± 0.08	2.10 ± 0.15	1.07 ± 0.07	4.91 ± 0.25	0.94 ± 0.10	1.77 ± 0.22	2.05 ± 0.16	1.60 ± 0.09	1.13 ± 0.09	1.10 ± 0.13	1.65 ± 0.08	1.78 ± 0.10
C29	112-06-1	Heptyl acetate	1355.4	1366	43		0.09 ± 0.00	0.13 ± 0.01	0.09 ± 0.01	0.11 ± 0.01	0.09 ± 0.01	0.10 ± 0.01	0.09 ± 0.00	0.09 ± 0.00	0.09 ± 0.00	0.1 ± 0.00	0.10 ± 0.01	0.11 ± 0.01	0.09 ± 0.00	0.08 ± 0.00	0.10 ± 0.01	0.1 ± 0.00	0.08 ± 0.01	0.09 ± 0.01	0.09 ± 0.01	0.08 ± 0.01	0.09 ± 0.00	0.11 ± 0.00	0.10 ± 0.01	0.08 ± 0.00	0.09 ± 0.00	0.09 ± 0.01	0.09 ± 0.00	0.09 ± 0.01	0.09 ± 0.01	0.09 ± 0.01
C30	103-45-7	Phenethyl acetate	1813.9	1803	104		14.76 ± 1.08	20.38 ± 1.44	13.79 ± 0.92	60.96 ± 7.30	14.69 ± 0.48	16.27 ± 0.62	13.35 ± 0.53	14.37 ± 0.87	22.58 ± 1.86	33.29 ± 2.18	13.05 ± 1.06	19.9 ± 3.28	12.23 ± 0.61	45.94 ± 5.09	13.11 ± 1.10	15.11 ± 0.59	12.59 ± 0.79	13.24 ± 0.48	21.00 ± 1.37	26.43 ± 1.76	11.86 ± 0.46	18.41 ± 1.20	11.55 ± 0.39	35.5 ± 2.26	14.98 ± 0.89	12.88 ± 0.83	12.30 ± 0.78	13.03 ± 1.35	18.03 ± 0.81	25.38 ± 2.47
		Ethyl esters
C31	141-78-6	Ethyl Acetate	898.8	888	43		77447.38 ± 3105.12	100093.96 ± 4217.81	96238.52 ± 3421.86	44814.33 ± 3847.29	78782.47 ± 3062.82	80181.03 ± 882.69	74001.96 ± 1753.51	81074.29 ± 3097.50	66655.89 ± 1611.46	60322.03 ± 787.32	77903.31 ± 2210.45	96152.87 ± 6725.17	104488.96 ± 3011.17	44565.55 ± 130.74	78204.00 ± 4035.25	86146.44 ± 779.02	76893.31 ± 2317.58	82527.55 ± 2371.57	69331.33 ± 750.42	65647.62 ± 5332.39	77645.13 ± 946.52	98802.91 ± 3185.31	101938.14 ± 2567	48763.83 ± 2139.93	83864.85 ± 1384.13	76815.14 ± 2112.04	78367.85 ± 1148.04	84378.77 ± 1792.65	69010.61 ± 1166.03	64020.87 ± 1885.49
C32	97-62-1	Ethyl isobutanoate	967.6	954	43	Ethyl 2-methylbutanoate	15.97 ± 0.85	15.20 ± 1.45	16.02 ± 1.63	16.35 ± 2.91	15.04 ± 1.80	14.03 ± 1.22	13.95 ± 0.69	14.76 ± 0.93	14.22 ± 0.76	13.28 ± 0.68	21.80 ± 0.84	18.43 ± 1.21	21.74 ± 1.27	17.20 ± 0.73	18.54 ± 1.50	20.20 ± 0.39	20.79 ± 0.69	19.04 ± 0.61	18.36 ± 0.52	17.54 ± 0.58	30.46 ± 0.81	25.72 ± 1.15	29.19 ± 1.69	23.19 ± 1.80	24.72 ± 0.66	27.07 ± 1.20	26.51 ± 1.94	27.34 ± 1.07	24.40 ± 0.56	25.45 ± 0.59
C33	105-54-4	Ethyl butanoate	1042.7	1029	71		286.77 ± 19.64	403.44 ± 32.71	256.48 ± 27.18	193.58 ± 27.21	282.39 ± 14.73	289.78 ± 4.63	235.99 ± 6.46	241.96 ± 11.91	235.93 ± 8.60	219.8 ± 4.54	270.43 ± 4.57	345.55 ± 34.88	254.21 ± 7.58	169.82 ± 1.72	269.48 ± 17.57	305.91 ± 2.42	242.98 ± 11.16	242.46 ± 10.91	239.88 ± 5.14	213.94 ± 2.21	262.46 ± 1.52	351.62 ± 13.17	237.95 ± 9.46	160.84 ± 10.42	285.81 ± 7.78	260.97 ± 6.64	242.7 ± 4.96	236.01 ± 5.76	226.00 ± 3.48	207.35 ± 6.53
C34	7452-79-1	Ethyl 2-methylbutanoate	1055.9	1061	57		4.66 ± 0.55	4.42 ± 0.70	4.56 ± 0.85	5.51 ± 1.11	3.87 ± 0.16	3.55 ± 0.23	3.59 ± 0.14	3.72 ± 0.16	3.82 ± 0.17	4.07 ± 0.12	5.34 ± 0.11	4.70 ± 0.46	5.53 ± 0.21	5.53 ± 0.14	4.94 ± 0.24	5.24 ± 0.19	4.87 ± 0.34	4.97 ± 0.26	5.39 ± 0.30	5.15 ± 0.09	7.86 ± 0.33	7.01 ± 0.31	7.61 ± 0.36	7.21 ± 0.51	6.97 ± 0.04	6.94 ± 0.24	7.19 ± 0.25	7.14 ± 0.16	7.05 ± 0.20	7.22 ± 0.27
C35	108-64-5	Ethyl 3-methylbutanoate	1070.6	1065	88		6.34 ± 2.02	6.53 ± 1.57	6.77 ± 2.25	7.64 ± 2.83	4.90 ± 0.31	4.24 ± 0.47	4.55 ± 0.33	4.97 ± 0.21	4.66 ± 0.26	5.12 ± 0.15	8.88 ± 0.30	7.51 ± 1.92	9.92 ± 0.54	7.49 ± 0.64	7.54 ± 1.60	8.45 ± 0.31	7.13 ± 1.51	8.23 ± 0.10	7.98 ± 0.36	7.72 ± 0.48	14.67 ± 0.94	13.86 ± 0.53	15.02 ± 0.75	10.69 ± 2.09	12.66 ± 0.93	11.75 ± 1.37	12.96 ± 0.99	13.84 ± 0.45	12.92 ± 0.33	12.57 ± 0.42
C36	123-66-0	Ethyl hexanoate	1214	1183	88		546.87 ± 121.96	505.62 ± 129.45	314.95 ± 106.10	207.42 ± 93.07	414.49 ± 32.47	395.82 ± 6.85	336.04 ± 17.32	323.87 ± 18.94	351.33 ± 15.71	293.27 ± 9.72	436.83 ± 11.40	353.54 ± 72.88	258.57 ± 11.04	134.1 ± 5.58	393.54 ± 39.18	438.95 ± 7.78	366.47 ± 38.52	343.91 ± 19.37	376.34 ± 15.08	294.88 ± 10.86	425.94 ± 12.16	391.88 ± 24.67	232.85 ± 20.47	116.05 ± 30.51	403.24 ± 19.97	407.14 ± 18.57	373.9 ± 15.08	337.28 ± 12.12	346.54 ± 13.02	289.45 ± 11.94
C37	26553-46-8	Ethyl (E)-3-hexenoate	1310.1	1298	41		0.44 ± 0.05	0.62 ± 0.14	0.32 ± 0.04	1.91 ± 0.38	0.41 ± 0.07	0.39 ± 0.04	0.32 ± 0.01	0.34 ± 0.04	0.64 ± 0.09	0.88 ± 0.07	0.44 ± 0.10	0.55 ± 0.15	0.35 ± 0.04	1.85 ± 0.08	0.44 ± 0.06	0.57 ± 0.09	0.33 ± 0.08	0.35 ± 0.06	0.83 ± 0.08	0.94 ± 0.05	0.48 ± 0.08	0.64 ± 0.09	0.41 ± 0.09	1.75 ± 0.21	0.51 ± 0.09	0.51 ± 0.10	0.51 ± 0.05	0.37 ± 0.05	0.69 ± 0.08	1.03 ± 0.10
C38	1552-67-6	Ethyl 2-hexenoate	1350	1329	55	Ethyl (E)-3-hexenoate	1.38 ± 0.19	2.33 ± 0.38	1.04 ± 0.22	4.99 ± 0.76	1.37 ± 0.03	1.56 ± 0.05	1.11 ± 0.04	1.11 ± 0.03	1.77 ± 0.15	2.41 ± 0.04	1.33 ± 0.05	2.04 ± 0.29	1.15 ± 0.04	4.66 ± 0.08	1.46 ± 0.10	1.71 ± 0.11	1.18 ± 0.15	1.12 ± 0.10	2.01 ± 0.08	2.63 ± 0.09	1.47 ± 0.04	2.41 ± 0.10	1.25 ± 0.02	4.60 ± 0.65	1.79 ± 0.06	1.56 ± 0.07	1.30 ± 0.05	1.25 ± 0.07	2.03 ± 0.07	2.66 ± 0.08
C39	106-30-9	Ethyl heptanoate	1307.8	1327	88		0.90 ± 0.10	1.11 ± 0.23	0.85 ± 0.13	1.00 ± 0.19	0.80 ± 0.02	0.80 ± 0.02	0.70 ± 0.01	0.71 ± 0.01	0.76 ± 0.03	0.84 ± 0.02	0.79 ± 0.02	0.89 ± 0.09	0.74 ± 0.03	0.82 ± 0.01	0.75 ± 0.02	0.84 ± 0.01	0.70 ± 0.03	0.71 ± 0.02	0.79 ± 0.02	0.81 ± 0.01	0.76 ± 0.01	0.89 ± 0.04	0.66 ± 0.02	0.77 ± 0.04	0.76 ± 0.02	0.74 ± 0.03	0.68 ± 0.02	0.69 ± 0.02	0.72 ± 0.02	0.77 ± 0.01
C40	106-32-1	Ethyl octanoate	1416.3	1418	88		1183.28 ± 146.82	1123.09 ± 196.97	828.08 ± 135.14	645.90 ± 166.32	1001.79 ± 43.89	964.17 ± 44.32	882.72 ± 23.30	916.10 ± 31.14	874.24 ± 50.67	812.69 ± 37.11	932.04 ± 35.53	806.97 ± 128.57	630.11 ± 20.18	455.47 ± 6.16	847.7 ± 63.54	971.7 ± 24.22	832.61 ± 46.30	820.98 ± 34.98	868.13 ± 23.87	692.22 ± 13.46	737.45 ± 10.65	715.93 ± 28.46	475.87 ± 23.77	323.16 ± 39.44	733.13 ± 26.29	721.85 ± 22.23	670.65 ± 16.64	632.46 ± 34.53	633.34 ± 15.65	569.05 ± 24.44
C41	5405-41-4	Ethyl 3-hydroxybutyrate	1531.2	1508	43		563.62 ± 126.53	530.11 ± 46.28	544.10 ± 50.91	561.19 ± 37.55	573.09 ± 56.74	596.46 ± 90.92	615.71 ± 181.10	643.87 ± 147.15	573.51 ± 72.78	524.48 ± 59.84	476.29 ± 63.35	703.27 ± 137.34	499.55 ± 25.54	479.19 ± 83.14	500.97 ± 27.26	519.42 ± 69.52	523.41 ± 62.30	560.57 ± 41.52	598.99 ± 190.03	525.50 ± 135.37	520.31 ± 72.58	718.47 ± 324.66	555.05 ± 54.16	460.95 ± 34.83	660.83 ± 132.59	520.47 ± 60.85	608.75 ± 163.08	602.38 ± 65.01	563.31 ± 67.9	625.27 ± 169.09
C42	6946-90-3	Ethyl 2-hydroxy-4-methylpentanoate	1547.1	1562	69		55.17 ± 3.42	69.45 ± 9.12	54.75 ± 5.25	88.60 ± 5.74	56.47 ± 2.78	59.53 ± 4.15	51.07 ± 6.78	55.31 ± 3.56	57.28 ± 6.21	61.29 ± 2.86	62.28 ± 6.18	79.59 ± 13.76	63.9 ± 1.54	88.95 ± 9.71	61.95 ± 6.31	70.85 ± 4.25	62.11 ± 5.30	64.46 ± 1.97	69.41 ± 10.02	74.00 ± 10.06	76.91 ± 3.12	98.17 ± 22.90	78.66 ± 4.64	92.00 ± 4.31	105.18 ± 9.41	90.95 ± 4.48	86.95 ± 7.13	99.72 ± 13.69	81.50 ± 5.59	97.62 ± 10.71
C43	123-29-5	Ethyl nonanoate	1517.4	1531	88		2.73 ± 0.11	2.68 ± 0.28	2.12 ± 0.10	2.75 ± 0.34	2.44 ± 0.03	2.29 ± 0.08	2.29 ± 0.02	2.31 ± 0.06	2.31 ± 0.10	2.55 ± 0.02	2.29 ± 0.09	2.24 ± 0.15	1.81 ± 0.03	2.16 ± 0.01	2.16 ± 0.03	2.28 ± 0.04	2.09 ± 0.04	2.11 ± 0.02	2.28 ± 0.04	2.20 ± 0.03	1.90 ± 0.01	1.91 ± 0.03	1.61 ± 0.02	1.76 ± 0.04	1.89 ± 0.01	1.89 ± 0.02	1.78 ± 0.02	1.76 ± 0.04	1.86 ± 0.02	1.91 ± 0.02
C44	110-38-3	Ethyl decanoate	1628	1647	88		505.77 ± 30.23	376.94 ± 9.52	295.70 ± 13.91	262.29 ± 30.49	359.32 ± 9.16	341.60 ± 12.34	359.51 ± 21.29	380.98 ± 23.7	329.94 ± 23.81	327.77 ± 11.1	358.07 ± 19.23	254.68 ± 32.62	198.75 ± 6.20	168.35 ± 6.23	301.12 ± 14.53	349.61 ± 10.96	314.38 ± 15.8	312.57 ± 7.99	340.95 ± 10.80	248.64 ± 6.12	217.62 ± 3.78	186.52 ± 2.72	129.58 ± 4.34	110.83 ± 10.21	218.8 ± 4.79	217.23 ± 9.81	201.52 ± 3.68	183.29 ± 16.42	204.6 ± 2.47	185.73 ± 6.99
C45	67233-91-4	Ethyl 9-decenoate	1699.2	1693	88	Ethyl (E)-3-hexenoate	5.79 ± 0.42	13.85 ± 1.44	1.47 ± 0.23	1.72 ± 0.42	5.70 ± 0.11	7.19 ± 0.53	3.61 ± 0.24	3.33 ± 0.22	3.33 ± 0.36	3.12 ± 0.15	4.09 ± 0.52	10.22 ± 1.49	0.86 ± 0.12	0.99 ± 0.05	4.62 ± 0.27	7.07 ± 0.26	2.98 ± 0.24	2.70 ± 0.27	3.54 ± 0.22	2.39 ± 0.09	1.85 ± 0.18	5.50 ± 0.31	0.32 ± 0.03	0.33 ± 0.05	3.48 ± 0.23	2.48 ± 0.17	1.37 ± 0.11	1.06 ± 0.19	1.39 ± 0.08	1.18 ± 0.07
C46	106-33-2	Ethyl dodecanoate	1837.9	1839	88		54.49 ± 13.97	36.30 ± 11.47	21.77 ± 1.63	24.72 ± 3.38	31.57 ± 4.37	30.95 ± 3.65	34.91 ± 3.61	34.32 ± 4.87	35.54 ± 5.84	39.45 ± 8.98	32.66 ± 1.81	22.44 ± 3.02	17.87 ± 0.78	14.82 ± 0.3	30.10 ± 1.78	32.74 ± 0.98	24.40 ± 1.11	23.11 ± 0.66	30.87 ± 0.25	22.07 ± 0.62	33.33 ± 2.31	29.32 ± 0.49	16.89 ± 0.61	19.15 ± 1.35	38.58 ± 1.51	38.02 ± 2.27	32.57 ± 1.04	25.22 ± 3.06	36.3 ± 0.91	33.17 ± 0.77
C47	124-06-1	Ethyl tetradecanoate	2045.3	2037	88	Ethyl hexadecanoate	40.95 ± 23.86	52.69 ± 5.18	34.34 ± 21.53	35.95 ± 4.63	41.36 ± 6.90	45.96 ± 5.34	43.29 ± 4.25	44.76 ± 7.65	51.21 ± 8.08	56.09 ± 7.91	62.62 ± 9.23	52.52 ± 11.17	37.95 ± 5.02	30.11 ± 2.69	55.25 ± 6.44	57.48 ± 1.29	25.02 ± 1.31	30.83 ± 4.14	51.61 ± 7.27	31.34 ± 3.23	71.58 ± 11.52	56.78 ± 2.51	43.04 ± 3.33	47.53 ± 4.95	86.73 ± 6.6	70.38 ± 4.01	57.62 ± 3.78	50.68 ± 7.42	71.19 ± 2.38	69.35 ± 4.77
C48	628-97-7	Ethyl hexadecanoate	2249.1	2250	88		82.37 ± 9.04	118.12 ± 13.66	85.26 ± 25.53	45.23 ± 8.13	96.28 ± 9.27	98.31 ± 14.92	77.81 ± 8.32	79.57 ± 7.57	86.22 ± 10.35	84.44 ± 4.15	118.31 ± 9.27	139.49 ± 23.48	103.27 ± 12.79	59.76 ± 3.31	163.37 ± 8.30	167.12 ± 16.64	87.06 ± 5.30	98.45 ± 7.64	123.39 ± 14.21	92.98 ± 9.51	122.82 ± 21.81	243.34 ± 13.5	125.53 ± 9.36	96.68 ± 6.5	264.03 ± 7.69	247.74 ± 17.64	209.18 ± 18.94	176.78 ± 21.71	184.74 ± 15.78	187.37 ± 13.64
		Other esters
C49	97-64-3	Ethyl lactate (g/L)	1358	1356	45		2.99 ± 0.43	2.37 ± 0.28	3.24 ± 0.20	3.02 ± 0.12	2.77 ± 0.30	2.71 ± 0.31	2.96 ± 0.40	2.90 ± 0.29	2.91 ± 0.46	2.66 ± 0.21	3.03 ± 0.07	3.39 ± 0.20	3.36 ± 0.04	2.99 ± 0.74	3.15 ± 0.14	3.10 ± 0.07	3.70 ± 0.59	3.34 ± 0.18	3.04 ± 0.25	2.92 ± 0.32	3.86 ± 0.26	4.85 ± 1.29	4.37 ± 0.46	3.86 ± 0.52	4.34 ± 0.36	3.87 ± 0.24	4.04 ± 0.38	4.62 ± 0.31	3.73 ± 0.39	4.16 ± 0.29
C50	106-70-7	Methyl hexanoate	1191.7	1188	74		1.83 ± 0.33	1.63 ± 0.21	0.89 ± 0.23	0.80 ± 0.23	1.61 ± 0.10	1.54 ± 0.05	1.41 ± 0.05	1.31 ± 0.08	1.42 ± 0.06	1.23 ± 0.03	1.75 ± 0.03	1.38 ± 0.18	1.07 ± 0.04	0.59 ± 0.14	1.54 ± 0.17	1.72 ± 0.02	1.48 ± 0.10	1.38 ± 0.08	1.55 ± 0.06	1.26 ± 0.03	1.67 ± 0.07	1.36 ± 0.06	0.88 ± 0.16	0.62 ± 0.08	1.5 ± 0.05	1.57 ± 0.03	1.50 ± 0.04	1.32 ± 0.05	1.39 ± 0.05	1.17 ± 0.04
C51	2198-61-0	Isoamyl hexanoate	1464.4	1468	70		1.38 ± 0.11	1.20 ± 0.16	0.97 ± 0.11	1.00 ± 0.15	1.16 ± 0.03	1.09 ± 0.06	1.06 ± 0.02	1.08 ± 0.02	1.10 ± 0.06	1.09 ± 0.03	1.13 ± 0.03	0.94 ± 0.10	0.77 ± 0.02	0.79 ± 0.00	1.03 ± 0.04	1.11 ± 0.02	1.01 ± 0.04	0.96 ± 0.03	1.09 ± 0.02	0.94 ± 0.02	0.95 ± 0.01	0.86 ± 0.01	0.65 ± 0.01	0.67 ± 0.03	0.91 ± 0.02	0.90 ± 0.02	0.87 ± 0.01	0.81 ± 0.03	0.89 ± 0.01	0.84 ± 0.01
C52	111-11-5	Methyl octanoate	1365.1	1398	74		3.87 ± 0.44	3.22 ± 0.54	2.43 ± 0.31	2.24 ± 0.46	3.25 ± 0.13	3.05 ± 0.12	2.90 ± 0.09	2.86 ± 0.08	3.01 ± 0.18	2.75 ± 0.12	3.05 ± 0.08	2.30 ± 0.34	1.89 ± 0.04	1.7 ± 0.03	2.76 ± 0.16	2.96 ± 0.06	2.67 ± 0.12	2.49 ± 0.08	2.87 ± 0.07	2.34 ± 0.04	2.46 ± 0.04	2.07 ± 0.08	1.46 ± 0.08	1.25 ± 0.11	2.24 ± 0.06	2.31 ± 0.04	2.19 ± 0.07	1.99 ± 0.07	2.11 ± 0.06	1.93 ± 0.05
C53	624-13-5	Propyl octoate	1519.1	1508	43	Isoamyl octanoate	2.76 ± 0.00	2.75 ± 0.01	2.74 ± 0.00	2.73 ± 0.01	2.74 ± 0.01	2.74 ± 0.01	2.74 ± 0.01	2.75 ± 0.01	2.74 ± 0.01	2.74 ± 0.01	2.74 ± 0.01	2.73 ± 0.01	2.75 ± 0.01	2.72 ± 0.01	2.74 ± 0.01	2.74 ± 0.01	2.74 ± 0.01	2.74 ± 0.01	2.75 ± 0.01	2.73 ± 0.00	2.74 ± 0.00	2.73 ± 0.01	2.75 ± 0.00	2.72 ± 0.01	2.73 ± 0.00	2.73 ± 0.00	2.74 ± 0.00	2.74 ± 0.01	2.73 ± 0.00	2.73 ± 0.01
C54	5461-06-3	Isobutyl octanoate	1557.4	1550	57	Isoamyl octanoate	3.00 ± 0.02	2.91 ± 0.02	2.87 ± 0.01	2.92 ± 0.05	2.90 ± 0.01	2.89 ± 0.02	2.88 ± 0.01	2.92 ± 0.02	2.90 ± 0.02	2.91 ± 0.01	2.88 ± 0.02	2.83 ± 0.03	2.8 ± 0.00	2.82 ± 0.00	2.86 ± 0.01	2.88 ± 0.01	2.86 ± 0.01	2.86 ± 0.01	2.90 ± 0.01	2.85 ± 0.01	2.81 ± 0.01	2.80 ± 0.01	2.76 ± 0.00	2.77 ± 0.02	2.81 ± 0.00	2.81 ± 0.00	2.8 ± 0.00	2.79 ± 0.01	2.81 ± 0.01	2.81 ± 0.01
C55	2035-99-6	Isoamyl octanoate	1650.1	1664	70		7.59 ± 0.36	6.14 ± 0.23	5.25 ± 0.12	6.53 ± 0.52	5.82 ± 0.04	5.62 ± 0.19	5.85 ± 0.18	6.05 ± 0.23	5.77 ± 0.34	6.31 ± 0.13	5.77 ± 0.25	4.96 ± 0.31	4.12 ± 0.06	4.92 ± 0.16	5.20 ± 0.14	5.67 ± 0.10	5.27 ± 0.16	5.19 ± 0.10	5.94 ± 0.12	5.16 ± 0.10	4.40 ± 0.05	4.32 ± 0.06	3.54 ± 0.04	4.23 ± 0.13	4.63 ± 0.09	4.55 ± 0.12	4.25 ± 0.06	4.02 ± 0.15	4.67 ± 0.01	4.59 ± 0.06
C56	110-42-9	Methyl decanoate	1602.2	1604	74	Methyl octanoate	2.35 ± 0.14	1.48 ± 0.05	1.18 ± 0.03	1.14 ± 0.14	1.63 ± 0.05	1.5 ± 0.10	1.63 ± 0.06	1.68 ± 0.09	1.48 ± 0.14	1.49 ± 0.01	1.59 ± 0.08	1.00 ± 0.11	0.79 ± 0.03	0.78 ± 0.02	1.30 ± 0.05	1.45 ± 0.05	1.37 ± 0.07	1.31 ± 0.03	1.51 ± 0.06	1.12 ± 0.03	0.89 ± 0.02	0.70 ± 0.01	0.51 ± 0.01	0.45 ± 0.02	0.86 ± 0.03	0.85 ± 0.03	0.82 ± 0.01	0.75 ± 0.06	0.81 ± 0.01	0.75 ± 0.02
C57	2306-91-4	Isopentyl decanoate	1869.4	1861	70	Isoamyl octanoate	4.07 ± 0.37	3.61 ± 0.38	3.21 ± 0.09	3.54 ± 0.17	3.42 ± 0.13	3.42 ± 0.13	3.49 ± 0.11	3.53 ± 0.17	3.53 ± 0.17	3.75 ± 0.22	3.48 ± 0.08	3.28 ± 0.12	3.06 ± 0.04	3.06 ± 0.03	3.37 ± 0.05	3.52 ± 0.02	3.20 ± 0.05	3.18 ± 0.02	3.52 ± 0.03	3.21 ± 0.04	3.29 ± 0.07	3.35 ± 0.03	2.92 ± 0.02	3.19 ± 0.08	3.61 ± 0.06	3.55 ± 0.08	3.28 ± 0.03	3.10 ± 0.08	3.60 ± 0.02	3.48 ± 0.03
C58	112-39-0	Methyl hexadecanoate	2181.8	2226	74		2.15 ± 1.22	1.73 ± 0.49	2.37 ± 1.14	1.54 ± 0.59	1.57 ± 0.10	1.67 ± 0.26	1.22 ± 0.09	1.40 ± 0.20	1.35 ± 0.16	1.33 ± 0.14	1.41 ± 0.10	1.90 ± 0.26	1.59 ± 0.23	1.21 ± 0.08	1.76 ± 0.31	2.25 ± 0.33	1.34 ± 0.09	1.40 ± 0.07	2.18 ± 0.77	1.30 ± 0.11	2.30 ± 0.26	1.83 ± 0.23	1.99 ± 0.12	1.41 ± 0.11	1.73 ± 0.14	1.44 ± 0.08	1.57 ± 0.02	1.56 ± 0.17	1.43 ± 0.05	1.50 ± 0.15
C59	19329-89-6	Isoamyl lactate	1581.8	1583	45		212.68 ± 21.77	67.43 ± 11.89	198.62 ± 23.68	222.24 ± 15.32	174.57 ± 9.41	146.88 ± 16.47	203.79 ± 37.17	205.83 ± 33.93	191.50 ± 20.50	193.15 ± 14.12	208.58 ± 20.63	116.56 ± 20.33	191.48 ± 12.52	223.99 ± 33.49	183.58 ± 16.91	164.21 ± 11.9	209.12 ± 21.17	220.80 ± 8.31	226.92 ± 40.65	226.53 ± 36.14	242.64 ± 18.85	171.18 ± 59.20	210.64 ± 8.14	254.83 ± 11.89	244.05 ± 32	229.77 ± 20.44	254.16 ± 51.29	253.65 ± 41.93	262.00 ± 26.92	292.39 ± 41.32
C60	123-25-1	Diethyl succinate	1664.6	1665	101		509.87 ± 46.35	4886.63 ± 602.77	714.42 ± 41.62	4426.32 ± 380.09	1704.96 ± 124.95	2703.55 ± 327.55	542.34 ± 87.90	646.13 ± 69.69	1301.45 ± 156.34	2409.02 ± 220.39	909.17 ± 155.66	9585.41 ± 1821.75	1179.69 ± 89.92	5390.39 ± 527.15	2636.46 ± 429.4	4131.27 ± 352.77	884.58 ± 102.66	1054.92 ± 57.97	2138.58 ± 370.88	3337.09 ± 489.17	2739.54 ± 259.38	12303.29 ± 2770.95	2097.51 ± 172.24	6051.36 ± 437.96	8206.79 ± 1126.9	5153.83 ± 711.04	2922.37 ± 587.19	2949.77 ± 596.18	4426.50 ± 531.66	6091.84 ± 1070.83
C61	93-89-0	Ethyl benzoate	1683.5	1650	105	Ethyl phenylacetate	1.76 ± 0.08	2.09 ± 0.06	1.83 ± 0.09	2.32 ± 0.10	1.77 ± 0.02	1.82 ± 0.02	1.69 ± 0.03	1.76 ± 0.02	1.78 ± 0.02	1.94 ± 0.03	1.71 ± 0.03	2.01 ± 0.11	1.81 ± 0.01	2.29 ± 0.03	1.77 ± 0.05	1.89 ± 0.03	1.73 ± 0.03	1.76 ± 0.02	1.88 ± 0.01	1.97 ± 0.02	1.78 ± 0.01	2.17 ± 0.04	1.84 ± 0.03	2.36 ± 0.09	1.97 ± 0.04	1.87 ± 0.02	1.83 ± 0.03	1.81 ± 0.03	1.88 ± 0.01	2.11 ± 0.05
C62	101-97-3	Ethyl phenylacetate	1783.3	1799	91		1.93 ± 0.07	1.81 ± 0.08	1.82 ± 0.03	2.43 ± 0.09	1.93 ± 0.08	1.86 ± 0.04	1.91 ± 0.09	1.88 ± 0.06	2.05 ± 0.10	2.15 ± 0.05	2.05 ± 0.09	1.94 ± 0.12	1.95 ± 0.05	2.55 ± 0.04	1.96 ± 0.07	1.96 ± 0.03	2.05 ± 0.06	2.05 ± 0.07	2.17 ± 0.08	2.34 ± 0.11	2.18 ± 0.04	2.22 ± 0.10	2.20 ± 0.11	2.66 ± 0.08	2.32 ± 0.09	2.18 ± 0.08	2.25 ± 0.11	2.27 ± 0.12	2.34 ± 0.12	2.58 ± 0.11
C63	119-36-8	Methyl salicylate	1798.4	1800	120		3.08 ± 0.25	1.17 ± 0.06	1.86 ± 0.10	3.02 ± 0.25	2.47 ± 0.06	2.19 ± 0.08	2.74 ± 0.04	2.57 ± 0.12	2.99 ± 0.10	3.17 ± 0.12	2.99 ± 0.17	1.15 ± 0.09	1.82 ± 0.06	2.99 ± 0.09	2.38 ± 0.15	2.21 ± 0.07	2.50 ± 0.12	2.28 ± 0.05	2.96 ± 0.16	2.79 ± 0.19	2.86 ± 0.10	1.22 ± 0.06	1.75 ± 0.03	2.93 ± 0.20	2.50 ± 0.11	2.9 ± 0.10	2.62 ± 0.09	2.39 ± 0.17	2.94 ± 0.10	3.29 ± 0.18
C64	103-36-6	Ethyl cinnamate	2121.7	2156	131		2.53 ± 0.36	2.06 ± 0.32	2.71 ± 0.29	2.26 ± 0.25	1.96 ± 0.08	2.09 ± 0.06	2.07 ± 0.09	2.21 ± 0.08	2.06 ± 0.07	2.10 ± 0.08	2.03 ± 0.05	2.06 ± 0.13	2.27 ± 0.06	2.01 ± 0.07	2.06 ± 0.19	2.06 ± 0.05	1.98 ± 0.12	2.12 ± 0.06	2.17 ± 0.13	2.05 ± 0.06	2.40 ± 0.09	2.22 ± 0.05	2.43 ± 0.06	2.21 ± 0.09	2.25 ± 0.13	2.1 ± 0.10	2.17 ± 0.05	2.27 ± 0.16	2.12 ± 0.09	2.28 ± 0.12
C65	2021-28-5	Ethyl hydrocinnamate	1890.3	1900	104		1.63 ± 0.07	1.46 ± 0.07	1.73 ± 0.06	1.86 ± 0.07	1.55 ± 0.06	1.50 ± 0.03	1.58 ± 0.04	1.68 ± 0.05	1.62 ± 0.04	1.70 ± 0.07	1.57 ± 0.09	1.45 ± 0.08	1.66 ± 0.06	1.76 ± 0.05	1.58 ± 0.07	1.58 ± 0.05	1.54 ± 0.03	1.63 ± 0.07	1.70 ± 0.07	1.67 ± 0.05	1.62 ± 0.04	1.45 ± 0.04	1.56 ± 0.01	1.70 ± 0.05	1.61 ± 0.04	1.51 ± 0.04	1.58 ± 0.07	1.6 ± 0.08	1.59 ± 0.05	1.70 ± 0.07
		Aliphatic acids
C66	64-19-7	Acetic acid (g/L)	1481	1456	43		0.47 ± 0.08	0.52 ± 0.07	0.60 ± 0.05	0.48 ± 0.04	0.47 ± 0.05	0.50 ± 0.05	0.51 ± 0.07	0.52 ± 0.05	0.48 ± 0.07	0.44 ± 0.03	0.41 ± 0.01	0.58 ± 0.04	0.53 ± 0.01	0.44 ± 0.11	0.44 ± 0.02	0.45 ± 0.01	0.53 ± 0.08	0.51 ± 0.02	0.43 ± 0.04	0.44 ± 0.06	0.42 ± 0.03	0.58 ± 0.16	0.56 ± 0.07	0.47 ± 0.08	0.50 ± 0.04	0.43 ± 0.03	0.47 ± 0.06	0.53 ± 0.04	0.46 ± 0.05	0.50 ± 0.04
C67	79-31-2	Isobutanoic acid	1597.4	1576	43		1830.15 ± 349.65	1574.54 ± 192.50	1804.67 ± 159.70	2000.51 ± 221.83	1757.07 ± 202.25	1748.23 ± 188.62	1932.32 ± 349.32	1914.27 ± 169.84	1888.75 ± 335.50	1807.81 ± 102.36	1585.18 ± 86.11	1769.23 ± 211.56	1679.99 ± 52.09	1887.19 ± 483.69	1581.34 ± 71.43	1631.16 ± 69.46	1808.95 ± 259.90	1729.33 ± 105.38	1721.90 ± 200.82	1707.85 ± 193.61	1610.02 ± 105.10	1825.56 ± 524.39	1775.52 ± 138.66	1800.44 ± 163.22	1799.36 ± 183.02	1618.03 ± 142.96	1686.7 ± 156.49	1857.13 ± 217.67	1781.98 ± 184.62	1925.79 ± 244.43
C68	503-74-2	Isopentanoic acid	1696.2	1670	60		875.12 ± 192.02	676.25 ± 84.80	878.94 ± 88.02	959.58 ± 106.92	857.66 ± 84.83	852.45 ± 112.39	945.81 ± 214.03	980.55 ± 149.63	913.65 ± 166.97	906.52 ± 85.58	770.67 ± 65.45	915.58 ± 187.81	815.41 ± 28.72	958.86 ± 235.32	752.81 ± 64.33	749.92 ± 24.02	835.73 ± 101.21	857.23 ± 39.50	902.46 ± 209.37	872.75 ± 162.99	773.41 ± 48.17	922.26 ± 300.83	792.67 ± 60.03	892.80 ± 61.14	917.28 ± 144.53	779.21 ± 98.13	903.59 ± 210.87	895.02 ± 125.53	901.69 ± 113.41	1029.90 ± 197.95
C69	142-62-1	Hexanoic acid	1835.7	1882	60		2223.88 ± 251.58	1677.74 ± 184.52	1412.37 ± 69.41	1566.52 ± 120.23	2471.45 ± 249.94	2348.92 ± 328.24	2156.25 ± 363.60	2224.16 ± 270.85	2119.22 ± 191.42	2342.25 ± 217.30	2443.15 ± 442.93	2394.09 ± 370.44	1545.54 ± 118.53	1552.43 ± 126.78	2290.9 ± 407.65	2205.38 ± 176.03	1992.99 ± 248.39	2153.98 ± 131.49	2345.33 ± 422.67	2212.66 ± 367.51	2279.28 ± 261.45	2097.60 ± 396.80	1422.66 ± 79.34	1454.86 ± 111.27	2678.20 ± 420.84	2185.03 ± 376.97	2240.82 ± 488.04	2003.49 ± 361.26	2323.58 ± 298.14	2415.78 ± 447.03
C70	124-07-2	Octanoic acid	2051.8	2063	60		1578.12 ± 125.49	1059.21 ± 158.40	883.30 ± 63.27	1304.21 ± 65.16	1641.09 ± 224	1538.48 ± 214.56	1331.73 ± 181.47	1386.99 ± 123.62	1456.34 ± 33.95	1844.67 ± 191.56	1865.89 ± 378.49	1532.91 ± 163.28	1023.38 ± 90.53	1303.9 ± 131.39	1714.47 ± 377.68	1582.37 ± 127.5	1394.61 ± 188.92	1527.85 ± 143.55	1758.14 ± 221.55	1741.18 ± 243.28	1718.80 ± 203.17	1285.31 ± 83.63	960.49 ± 46.11	1231.44 ± 101.47	1951.73 ± 222.65	1611.03 ± 335.21	1576.25 ± 301.16	1352.15 ± 243.12	1802.60 ± 237.54	1935.14 ± 305.02
C71	334-48-5	n-Decanoic acid	2262.5	2300	60		204.68 ± 14.84	159.47 ± 10.01	150.84 ± 4.87	177.54 ± 7.14	184.16 ± 11.90	182.94 ± 12.78	169.48 ± 10.18	177.82 ± 9.80	189.86 ± 8.59	214.49 ± 9.77	220.90 ± 17.77	174.69 ± 5.25	163.62 ± 3.97	182.23 ± 10.68	214.37 ± 24.77	203.86 ± 5.88	180.78 ± 7.47	192.56 ± 10.69	216.82 ± 4.16	212.82 ± 13.96	217.38 ± 6.34	175.34 ± 9.4	159.50 ± 0.66	183.69 ± 6.62	231.67 ± 8.90	209.19 ± 20.4	202.78 ± 13.53	185.92 ± 15.23	234.40 ± 11.23	236.07 ± 18.83
		Isoprenoids
C72	99-67-6	p-Cymene	1280.7	1268	119	α-Terpineol	2.83 ± 0.21	1.73 ± 0.08	4.17 ± 0.59	1.93 ± 0.21	2.31 ± 0.06	2.07 ± 0.15	2.58 ± 0.10	2.74 ± 0.13	2.12 ± 0.20	1.93 ± 0.11	4.00 ± 0.16	2.59 ± 0.29	8.21 ± 0.57	2.01 ± 0.06	3.12 ± 0.32	3.09 ± 0.13	4.2 ± 0.37	4.98 ± 0.19	3.01 ± 0.10	3.24 ± 0.18	6.01 ± 0.16	3.45 ± 0.09	16.09 ± 0.93	2.92 ± 0.28	4.60 ± 0.19	4.73 ± 0.12	6.98 ± 0.30	9.97 ± 0.36	4.95 ± 0.20	4.53 ± 0.43
C73	78-70-6	Linalool	1525.3	1556	71		2.16 ± 0.08	1.68 ± 0.13	2.17 ± 0.17	3.45 ± 0.26	2.03 ± 0.11	1.89 ± 0.09	2.06 ± 0.19	2.13 ± 0.12	2.30 ± 0.14	2.67 ± 0.08	2.51 ± 0.13	1.98 ± 0.28	2.62 ± 0.13	3.77 ± 0.22	2.22 ± 0.11	2.27 ± 0.14	2.52 ± 0.23	2.62 ± 0.03	2.82 ± 0.21	2.96 ± 0.25	2.73 ± 0.05	2.19 ± 0.31	3.09 ± 0.13	3.79 ± 0.17	2.74 ± 0.12	2.62 ± 0.08	2.86 ± 0.15	3.05 ± 0.25	2.92 ± 0.08	3.43 ± 0.32
C74	98-55-5	α-Terpineol	1683.2	1707	59		1.23 ± 0.14	0.87 ± 0.09	1.33 ± 0.11	1.50 ± 0.19	1.18 ± 0.10	1.09 ± 0.09	1.23 ± 0.12	1.31 ± 0.13	1.25 ± 0.08	1.54 ± 0.11	1.35 ± 0.14	1.18 ± 0.15	1.67 ± 0.11	1.65 ± 0.12	1.2 ± 0.10	1.23 ± 0.03	1.31 ± 0.1	1.54 ± 0.1	1.43 ± 0.16	1.53 ± 0.14	1.58 ± 0.08	1.30 ± 0.17	1.94 ± 0.12	1.82 ± 0.14	1.69 ± 0.19	1.48 ± 0.19	1.60 ± 0.18	1.85 ± 0.13	1.62 ± 0.10	1.97 ± 0.23
C75	106-22-9	Citronellol	1753.9	1772	69		4.04 ± 0.10	2.95 ± 0.31	7.39 ± 0.60	5.04 ± 0.58	3.67 ± 0.41	3.73 ± 0.34	4.49 ± 0.59	5.87 ± 0.66	3.70 ± 0.29	4.47 ± 0.35	3.58 ± 0.67	3.36 ± 0.48	7.12 ± 0.87	4.69 ± 0.36	3.32 ± 0.34	3.46 ± 0.25	4.21 ± 0.38	5.54 ± 0.4	4.25 ± 0.67	4.10 ± 0.59	3.08 ± 0.36	2.93 ± 0.30	5.21 ± 0.58	3.8 ± 0.22	3.70 ± 0.53	3.11 ± 0.63	3.92 ± 0.69	4.51 ± 0.68	3.46 ± 0.19	4.17 ± 0.58
C76	40716-66-3	(6E)-Nerolidol	1988.3	2008	69		3.35 ± 0.01	3.32 ± 0.09	3.22 ± 0.04	3.98 ± 0.16	3.38 ± 0.06	3.36 ± 0.07	3.27 ± 0.06	3.32 ± 0.01	3.38 ± 0.06	3.81 ± 0.14	3.53 ± 0.12	3.55 ± 0.12	3.27 ± 0.06	4.34 ± 0.17	3.47 ± 0.09	3.56 ± 0.07	3.38 ± 0.06	3.46 ± 0.06	3.66 ± 0.03	3.79 ± 0.12	3.45 ± 0.05	3.37 ± 0.05	3.26 ± 0.04	3.9 ± 0.06	3.55 ± 0.07	3.45 ± 0.10	3.43 ± 0.09	3.33 ± 0.08	3.6 ± 0.06	3.89 ± 0.16
C77	36431-72-8	Theaspirane	1507.8	1523	138		0.43 ± 0.01	0.38 ± 0.00	0.55 ± 0.01	0.38 ± 0.00	0.42 ± 0.00	0.4 ± 0.00	0.45 ± 0.00	0.47 ± 0.00	0.42 ± 0.00	0.41 ± 0.00	0.43 ± 0.00	0.38 ± 0.00	0.55 ± 0.01	0.38 ± 0.00	0.41 ± 0.00	0.41 ± 0.00	0.44 ± 0	0.47 ± 0	0.42 ± 0.00	0.4 ± 0.00	0.42 ± 0.00	0.38 ± 0.00	0.54 ± 0.01	0.38 ± 0	0.41 ± 0.00	0.41 ± 0.00	0.45 ± 0.00	0.47 ± 0.01	0.41 ± 0.00	0.41 ± 0.00
C78	23726-93-4	β-Damascenone	1820.1	1838	69		4.68 ± 3.35	1.79 ± 0.08	2.15 ± 0.15	1.99 ± 0.16	2.54 ± 0.07	2.41 ± 0.10	2.57 ± 0.11	2.63 ± 0.15	2.55 ± 0.16	2.55 ± 0.18	2.75 ± 0.25	1.98 ± 0.2	2.11 ± 0.09	1.95 ± 0.05	2.36 ± 0.18	2.34 ± 0.11	2.5 ± 0.17	2.53 ± 0.06	2.66 ± 0.18	2.42 ± 0.16	2.46 ± 0.12	1.87 ± 0.14	1.87 ± 0.03	1.74 ± 0.04	2.35 ± 0.17	2.27 ± 0.12	2.34 ± 0.18	2.25 ± 0.22	2.32 ± 0.11	2.37 ± 0.18
C79	14901-07-6	β-Ionone	1939.5	1964	177	β-Damascenone	1.85 ± 0.14	1.76 ± 0.04	1.70 ± 0.21	1.55 ± 0.13	1.62 ± 0.05	1.67 ± 0.22	1.55 ± 0.09	1.65 ± 0.11	1.45 ± 0.05	1.47 ± 0.07	1.80 ± 0.05	1.86 ± 0.28	2.04 ± 0.11	1.68 ± 0.24	2.14 ± 0.28	2.46 ± 0.46	1.82 ± 0.15	1.9 ± 0.11	1.61 ± 0.05	1.84 ± 0.08	2.06 ± 0.17	2.03 ± 0.21	2.32 ± 0.06	1.66 ± 0.27	2.16 ± 0.38	1.85 ± 0.19	2.38 ± 0.26	2.11 ± 0.42	1.76 ± 0.03	1.69 ± 0.19
		Others
C80	100-42-5	Styrene	1239.7	1242	104		1.67 ± 0.06	1.16 ± 0.08	3.17 ± 0.15	1.17 ± 0.17	1.31 ± 0.04	1.25 ± 0.10	1.71 ± 0.04	2.06 ± 0.06	1.43 ± 0.10	1.30 ± 0.05	1.46 ± 0.11	0.92 ± 0.11	3.02 ± 0.20	1.06 ± 0.01	1.15 ± 0.04	1.15 ± 0.03	1.29 ± 0.18	1.57 ± 0.11	1.17 ± 0.02	1.03 ± 0.02	1.34 ± 0.02	0.89 ± 0.06	2.13 ± 0.12	0.92 ± 0.12	0.97 ± 0.04	0.98 ± 0.02	1.25 ± 0.05	1.37 ± 0.09	0.99 ± 0.03	0.98 ± 0.05
C81	100-52-7	Benzaldehyde	1511.2	1516	77		3.35 ± 0.12	4.07 ± 0.08	3.87 ± 0.05	3.85 ± 0.13	3.53 ± 0.10	3.58 ± 0.05	3.54 ± 0.02	3.68 ± 0.07	3.54 ± 0.03	3.74 ± 0.05	3.19 ± 0.09	3.85 ± 0.34	3.64 ± 0.08	3.48 ± 0.01	3.22 ± 0.11	3.43 ± 0.04	3.34 ± 0.1	3.5 ± 0.05	3.36 ± 0.07	3.53 ± 0.06	3.22 ± 0.03	3.81 ± 0.22	3.56 ± 0.03	3.21 ± 0.08	3.59 ± 0.13	3.39 ± 0.06	3.46 ± 0.09	3.52 ± 0.09	3.33 ± 0.05	3.39 ± 0.06
C82	122-78-1	Phenylacetaldehyde	1658.9	1636	91		8.62 ± 1.18	8.99 ± 1.43	9.70 ± 1.85	11.23 ± 2.15	9.52 ± 0.76	9.14 ± 0.75	9.39 ± 0.56	10.02 ± 0.92	9.04 ± 0.24	10.39 ± 0.71	8.88 ± 1.34	10.28 ± 1.55	9.92 ± 0.55	10.28 ± 0.16	8.76 ± 1.00	9.35 ± 0.85	9.29 ± 0.6	10.27 ± 0.44	9.78 ± 0.69	10.28 ± 0.77	9.11 ± 0.23	10.07 ± 0.83	9.78 ± 0.48	9.44 ± 0.81	10.83 ± 1.06	9.88 ± 0.87	10.03 ± 0.68	10.53 ± 1.08	10.71 ± 0.42	11.34 ± 1.02
C83	108-95-2	Phenol	2003	2010	94		3.87 ± 1.16	4.99 ± 1.10	4.84 ± 0.89	2.89 ± 0.55	5.53 ± 0.66	5.30 ± 0.63	5.41 ± 0.35	6.13 ± 0.55	4.56 ± 0.85	5.71 ± 0.53	3.57 ± 1.00	5.08 ± 1.51	4.30 ± 0.79	2.23 ± 0.36	3.23 ± 1.05	3.63 ± 0.46	3.34 ± 0.8	3.66 ± 0.09	3.31 ± 0.65	3.26 ± 0.47	2.06 ± 0.40	3.39 ± 1.14	2.71 ± 0.21	1.28 ± 0.47	3.69 ± 0.78	2.36 ± 0.72	2.43 ± 0.82	2.75 ± 0.98	2.22 ± 0.55	3.2 ± 0.91
C84	90-05-1	Guaiacol	1870.4	1863	109		3.94 ± 0.09	4.10 ± 0.34	3.97 ± 0.31	4.04 ± 0.31	4.18 ± 0.19	4.12 ± 0.25	4.02 ± 0.27	3.99 ± 0.34	3.85 ± 0.17	4.05 ± 0.16	4.17 ± 0.34	4.55 ± 0.40	4.39 ± 0.67	3.96 ± 0.19	4.09 ± 0.36	4.15 ± 0.35	3.72 ± 0.17	3.85 ± 0.14	4.24 ± 0.48	3.68 ± 0.19	4.43 ± 0.56	4.40 ± 0.86	3.77 ± 0.11	3.83 ± 0.15	4.39 ± 0.22	3.75 ± 0.34	4.08 ± 0.57	4.28 ± 0.47	4.29 ± 0.34	4.33 ± 0.35
C85	112-31-2	Decanal	1501	1506	43		0.61 ± 0.42	0.62 ± 0.25	0.47 ± 0.14	0.33 ± 0.03	0.61 ± 0.35	0.53 ± 0.24	0.60 ± 0.12	0.68 ± 0.18	0.72 ± 0.15	0.53 ± 0.09	0.47 ± 0.15	0.59 ± 0.20	0.39 ± 0.01	0.36 ± 0.08	0.36 ± 0.05	0.33 ± 0.03	0.28 ± 0.13	0.35 ± 0.2	0.51 ± 0.13	0.25 ± 0.23	0.43 ± 0.15	0.46 ± 0.06	0.38 ± 0.18	0.25 ± 0.04	0.46 ± 0.09	0.34 ± 0.07	0.41 ± 0.06	0.22 ± 0.11	0.32 ± 0.05	0.42 ± 0.2
C86	98-01-1	Furfural	1470.9	1454	96		34.68 ± 2.59	18.75 ± 0.51	24.08 ± 1.23	17.47 ± 1.55	29.61 ± 3.41	27.12 ± 1.4	30.41 ± 0.90	31.15 ± 1.30	26.95 ± 1.64	25.63 ± 0.83	77.65 ± 4.48	55.85 ± 10.47	60.88 ± 1.94	39.07 ± 2.64	57.31 ± 5.44	60.29 ± 1.38	67.01 ± 3.87	67.53 ± 3.11	57.28 ± 2.22	52.25 ± 1.51	28.51 ± 4.27	148.53 ± 15.13	125.37 ± 4.46	8.57 ± 0.52	46.93 ± 3.99	36.82 ± 1.51	22.68 ± 4.40	50.86 ± 4.58	22.3 ± 4.48	18.15 ± 0.93
C87	614-99-3	Ethyl 2-furoate	1629.1	1622	95		2.28 ± 0.21	2.36 ± 0.21	1.96 ± 0.16	1.71 ± 0.20	2.38 ± 0.06	2.57 ± 0.17	2.30 ± 0.08	2.29 ± 0.16	2.23 ± 0.11	2.20 ± 0.09	2.63 ± 0.17	2.87 ± 0.48	2.59 ± 0.27	1.79 ± 0.11	2.39 ± 0.28	2.68 ± 0.10	2.39 ± 0.2	2.37 ± 0.13	2.38 ± 0.20	2.14 ± 0.12	2.96 ± 0.13	3.79 ± 0.45	2.91 ± 0.06	1.85 ± 0.11	3.26 ± 0.37	2.82 ± 0.15	2.83 ± 0.12	2.94 ± 0.43	2.51 ± 0.05	2.53 ± 0.26
C88	96-48-0	Butyrolactone	1643.1	1620	42		10341.14 ± 3101.31	16421.76 ± 2420.76	14595.16 ± 2228.97	9133.43 ± 1188.83	12610.20 ± 1040.93	14359.73 ± 2062.28	13029.30 ± 2824.26	16164.07 ± 2887.31	10532.47 ± 1584.33	11777.53 ± 773.34	10550.04 ± 2041.35	19430.79 ± 4313.6	17530.61 ± 1788.22	9035.4 ± 2256.92	11532.75 ± 2545.94	13102.23 ± 1402.96	11246.02 ± 1552.25	14123.11 ± 715.24	11135.76 ± 3242.42	10773.96 ± 2911.64	10191.69 ± 1580.08	20133.55 ± 7118.67	17564.61 ± 2851.14	8981.51 ± 1230.13	15144.27 ± 2588.70	10597.02 ± 1723.13	12654.03 ± 3768.86	14464.77 ± 3123.67	12247.21 ± 1935.05	12756.42 ± 2926.62
		3-Alkyl-2-methoxypyrazines
P1	25773-40-4	IPMP (ng/L)	nc.	1410	137		1.29 ± 0.08	1.32 ± 0.10	1.38 ± 0.22	1.11 ± 0.39	1.18 ± 0.07	1.14 ± 0.11	1.25 ± 0.14	1.17 ± 0.21	1.36 ± 0.21	1.44 ± 0.23	1.60 ± 0.26	1.58 ± 0.18	1.61 ± 0.19	1.33 ± 0.22	1.57 ± 0.09	1.54 ± 0.23	1.74 ± 0.2	1.56 ± 0.22	1.49 ± 0.24	1.27 ± 0.25	1.19 ± 0.10	1.12 ± 0.12	1.66 ± 0.12	0.71 ± 0.11	1.10 ± 0.08	1.53 ± 0.13	1.08 ± 0.15	1.17 ± 0.10	0.88 ± 0.08	0.8 ± 0.09
P2	24168-70-5	SBMP (ng/L)	nc.	1500	124		2.41 ± 0.45	2.56 ± 0.23	4.69 ± 0.52	2.43 ± 0.57	2.07 ± 0.26	1.96 ± 0.19	2.42 ± 0.26	2.91 ± 0.08	2.48 ± 0.43	2.4 ± 0.36	1.84 ± 0.04	2.02 ± 0.20	3.38 ± 0.29	1.99 ± 0.05	2.56 ± 0.29	2.82 ± 0.62	3.28 ± 0.53	3.56 ± 0.27	2.64 ± 0.28	2.08 ± 0.35	1.86 ± 0.20	1.87 ± 0.27	3.19 ± 0.08	1.94 ± 0.43	1.90 ± 0.20	2.32 ± 0.39	2.21 ± 0.44	2.59 ± 0.43	1.63 ± 0.17	1.68 ± 0.15
P3	24683-00-9	IBMP (ng/L)	nc.	1525	124		20.26 ± 0.67	16.66 ± 1.29	3.96 ± 0.41	Trace	19.92 ± 0.44	19.02 ± 0.27	16.91 ± 0.45	12.87 ± 0.70	17.68 ± 0.49	14.06 ± 0.25	21.80 ± 0.81	17.95 ± 0.52	3.05 ± 0.22	Trace	21.11 ± 0.4	18.99 ± 0.86	18.4 ± 0.59	14.95 ± 0.32	18.49 ± 0.22	14.47 ± 0.69	18.26 ± 1.51	19.49 ± 0.57	3.52 ± 0.4	Trace	19.10 ± 0.71	20.8 ± 1.04	17.73 ± 1.41	14.39 ± 0.73	16.57 ± 0.82	13.92 ± 0.74
a. Retention indices on HP-INNOWAX column; "nc." represented the retention indicies were not calculated because the mass detector mode of 3-alkyl-2-methoxypyrazines was selected ion monitoring (SIM);
b. Linear retention indices on standard polar column referenced from NIST 11 database;
c. Blank table indicated the compound was quantified by its standard substance;
d. Concentration were exhibited with the unit μg/L, except the units of ethyl lactate (C49) and acetic acid (C66) were g/L, and the units of 3-alkyl-2-methoxypyrazines were ng/L.
