# Supplementary material for: Modification of Sensory Expression of 3-Isobutyl-2-methoxypyrazine in Wines through Blending Technique
Source: Molecules. 2021 May 26;26(11):3172. doi: 10.3390/molecules26113172 (PMC8198875; doi:10.3390/molecules26113172)
Supplement: Supplementary file 1 [file molecules-26-03172-s001.zip › Supplementary Files/Table S2.xlsx]

## Sheet: Table S1
Table S2 Detailed physicochemical parameters of monovarietal wine samples.
	CF	CS	MA	PV
Alcohol by volume (%)	14.4	15.5	15.3	12.7
Residual sugar (g/L)	4.9	5.4	6.5	3.9
Titratable acidity (g/L)	6.9	6.1	6.6	5.7
Volatile acidity (g/L)	0.5	0.55	0.7	0.59
pH	3.66	3.76	3.7	3.83
Free SO2 (mg/L)	38	35	37	45
Total SO2 (mg/L)	65	61	67	59
