# Supplementary material for: Modification of Sensory Expression of 3-Isobutyl-2-methoxypyrazine in Wines through Blending Technique
Source: Molecules. 2021 May 26;26(11):3172. doi: 10.3390/molecules26113172 (PMC8198875; doi:10.3390/molecules26113172)
Supplement: Supplementary file 1 [file molecules-26-03172-s001.zip › Supplementary Files/Table S3.xlsx]

## Sheet: T2
Table S3 Validation parameters of the detection of three 3-alkyl-2-methoxypyrazines.
Standards	Equation	R2	Linear range (ng/L)	Average recovery (%) a	RSD (%) b		LOD (ng/L) c	LOQ (ng/L) d
					Repeatability	Reproducibility
IPMP	y = 0.0013x + 0.3079	0.9994	1.24-79.30	94.67	8.96	6.61	0.0948	1.239
SBMP	y = 0.0025x + 0.121	0.9992	1.24-79.50	93.77	7.61	4.96	0.1791	1.242
IBMP	y = 0.0014x - 0.0843	0.9998	1.25-79.71	97.88	5.09	4.52	0.0502	1.245
a. The recovery of adding standard compounds in dry red wine samples was between 90% and 110%;
b. RSD: The relative standard deviation;
c. LOD: The limit of detection;
d. LOQ: The limit of quantitation.
