# Supplementary material for: Modification of Sensory Expression of 3-Isobutyl-2-methoxypyrazine in Wines through Blending Technique
Source: Molecules. 2021 May 26;26(11):3172. doi: 10.3390/molecules26113172 (PMC8198875; doi:10.3390/molecules26113172)
Supplement: Supplementary file 1 [file molecules-26-03172-s001.zip › Supplementary Files/Table S4.xlsx]

## Sheet: Table S3
Table S4 Aroma attributes and corresponding definitions used in QDA by panels.
Attribute	Definition and preparation
Green Pepper	IBMP (20 ng/L) prepared in water/ethanol solution (13%, v/v)
Herbaceous	(E)-3-Hexenol (400 mg/L) prepared in water/ethanol solution (13%, v/v)
Berry	One drop of blueberry essence and one drop of strawberry essence obtained from Aipu Food Industry in water/ethanol solution (13%, v/v)
Tropical fruity	Mixture of commercial pineapple and passion fruit juice
Floral	Phenylethanol (5000 mg/L) and linalool (20 mg/L) in water/ethanol solution (13%, v/v)
Baked sweet potato	Puree of sweet potatoes which was baked in the oven at 200°C for one hour, regarded as caramel, fragrance, sweet and light toasted flavor
